# Supplementary material for: Structural and Chemical Profiles of Myrcia splendens (Myrtaceae) Leaves Under the Influence of the Galling Nexothrips sp. (Thysanoptera)
Source: Front Plant Sci. 2018 Nov 6;9:1521. doi: 10.3389/fpls.2018.01521 (PMC6232307; doi:10.3389/fpls.2018.01521)
Supplement: DATA SHEET S1 — Area value of each compound identified in Myrcia splendens samples by HS-SPME-GC/MS. [file Data_Sheet_1.CSV]

Sample	Class	Ethanol	1-Penten-3-ol	1-Penten-3-one	Pentanal	3-Buten-1-ol, 3-methyl-	1-Butanol, 3-methyl-	3-Penten-2-one	2-Pentenal, (E)-	2-Pentenal, (Z)-	1-Pentanol	2-Penten-1-ol, (Z)-	3-Hexenal, (Z)-	Hexanal	2-Hexenal, (E)-	3-Hexen-1-ol, (Z)-	2-Hexen-1-ol, (E)-	1-Hexanol	Heptanal	alpha-Thujene	alpha-Pinene	Benzaldehyde	4-Hexen-3-one, 5-methyl-	beta-Pinene	1-Octen-3-one	1-Octen-3-ol	5-Hepten-2-one, 6-methyl-	2,4-Heptadienal, (E,E)-	D-Limonene	Benzyl Alcohol	Benzeneacetaldehyde	beta-Ocimene	Linalool oxide	alpha-Terpinolene	Linalool	Nonanal	Phenylethyl Alcohol	2,4,6-Octatriene, 2,6-dimethyl-, (E,Z)-	cis-Pinocarveol	alpha-Terpinen-4-ol	Naphthalene	Butanoic acid, 3-hexenyl ester, (Z)-	Methyl salicylate	Octanoic acid, ethyl ester	Dodecane	Decanal	beta-Cyclocitral	(S)-(-)-Citronellic acid, methyl ester	2,6-Octadienoic acid, 3,7-dimethyl-, methyl ester
LRGwT_1	LRGwT	8.45E-01	5.93E-02	8.04E-02	2.27E-02	5.42E-03	1.04E-02	3.38E-12	2.03E-02	1.13E-01	1.31E-02	1.54E-01	3.35E+00	1.55E+00	1.31E+01	5.74E+00	4.01E-01	9.70E-01	1.51E-02	4.01E-02	1.53E+00	1.57E-01	3.19E-01	2.38E+00	3.38E-12	1.01E-01	2.16E-02	3.38E-12	7.88E-01	1.64E-01	3.38E-12	3.30E-01	4.75E-02	9.49E-02	6.24E-02	4.05E-02	1.57E-02	3.38E-12	3.27E-03	6.39E-03	3.38E-12	3.90E+00	3.91E+00	1.37E-02	3.38E-12	1.62E-02	1.26E-02	5.40E-02	7.08E-03
LRGwT_2	LRGwT	8.93E-01	7.69E-02	8.99E-02	2.26E-02	9.59E-03	1.34E-02	3.45E-12	2.20E-02	1.31E-01	1.34E-02	1.62E-01	4.12E+00	1.63E+00	1.43E+01	6.10E+00	4.53E-01	1.07E+00	1.56E-02	3.68E-02	1.47E+00	1.46E-01	3.37E-01	2.35E+00	3.45E-12	1.04E-01	2.43E-02	3.45E-12	7.81E-01	2.12E-01	1.86E-02	3.03E-01	5.25E-02	1.14E-01	6.17E-02	4.11E-02	1.13E-02	3.45E-12	2.56E-03	5.41E-03	3.45E-12	3.21E+00	3.29E+00	1.02E-02	3.45E-12	1.08E-02	9.58E-03	4.67E-02	7.63E-03
LRGwT_3	LRGwT	9.76E-01	8.69E-02	9.17E-02	1.82E-02	7.07E-03	1.56E-02	3.78E-12	2.35E-02	1.27E-01	1.73E-02	1.85E-01	4.22E+00	1.65E+00	1.37E+01	6.95E+00	4.98E-01	1.17E+00	1.47E-02	2.75E-02	1.24E+00	1.44E-01	3.19E-01	1.87E+00	3.78E-12	9.92E-02	1.95E-02	3.78E-12	5.19E-01	1.39E-01	1.51E-02	1.93E-01	5.89E-02	8.07E-02	6.67E-02	4.08E-02	1.38E-02	3.78E-12	3.78E-12	5.80E-03	3.78E-12	3.74E+00	3.75E+00	1.73E-02	3.78E-12	1.34E-02	1.46E-02	3.41E-02	3.78E-12
LRGwT_4	LRGwT	8.92E-01	7.64E-02	6.13E-02	1.88E-02	9.25E-03	1.38E-02	3.66E-12	2.00E-02	9.65E-02	1.49E-02	1.71E-01	3.91E+00	1.54E+00	1.18E+01	6.48E+00	4.65E-01	1.09E+00	1.36E-02	2.38E-02	1.04E+00	1.50E-01	2.93E-01	1.59E+00	3.66E-12	1.00E-01	2.01E-02	3.66E-12	5.19E-01	1.35E-01	1.61E-02	2.14E-01	4.93E-02	3.66E-12	6.30E-02	4.80E-02	1.31E-02	3.66E-12	3.24E-03	5.77E-03	3.66E-12	4.01E+00	4.08E+00	1.76E-02	3.66E-12	2.27E-02	1.54E-02	3.85E-02	6.17E-03
LRGwT_5	LRGwT	8.40E-01	7.06E-02	8.73E-02	2.43E-02	8.12E-03	1.26E-02	3.40E-12	1.99E-02	1.30E-01	1.44E-02	1.63E-01	3.53E+00	1.53E+00	1.41E+01	6.27E+00	4.91E-01	1.10E+00	1.45E-02	3.38E-02	1.39E+00	1.47E-01	2.99E-01	2.25E+00	3.40E-12	1.08E-01	2.00E-02	3.40E-12	7.48E-01	3.40E-12	9.12E-03	3.17E-01	5.45E-02	9.84E-02	6.88E-02	3.25E-02	1.34E-02	2.80E-03	2.28E-03	5.69E-03	3.40E-12	3.69E+00	3.77E+00	3.40E-12	3.40E-12	1.21E-02	9.81E-03	6.09E-02	7.92E-03
cLRG_1	cLRG	8.67E-01	7.42E-02	7.37E-02	2.52E-02	5.80E-03	1.71E-02	3.50E-12	2.52E-02	1.35E-01	2.03E-02	1.56E-01	2.65E+00	1.49E+00	1.27E+01	7.94E+00	3.68E-01	9.30E-01	1.50E-02	1.72E-02	1.01E+00	3.50E-12	2.52E-01	1.52E+00	3.50E-12	8.50E-02	2.91E-02	3.50E-12	4.28E-01	3.50E-12	1.64E-02	1.49E-01	7.51E-02	3.50E-12	1.69E-01	3.97E-02	1.97E-02	3.50E-12	9.30E-03	1.26E-02	3.83E-03	3.50E-12	2.52E+00	3.50E-12	3.50E-12	2.58E-02	3.50E-12	3.24E-02	7.62E-03
cLRG_2	cLRG	7.81E-01	6.89E-02	7.60E-02	2.47E-02	4.01E-03	1.28E-02	3.30E-12	2.69E-02	1.46E-01	1.36E-02	1.42E-01	2.75E+00	1.49E+00	1.43E+01	7.53E+00	3.94E-01	8.93E-01	1.58E-02	2.90E-02	1.31E+00	3.30E-12	2.55E-01	2.01E+00	3.30E-12	8.71E-02	4.05E-02	3.30E-12	6.24E-01	3.30E-12	1.74E-02	2.55E-01	5.16E-02	7.06E-02	1.81E-01	3.35E-02	1.84E-02	3.30E-12	8.94E-03	1.41E-02	4.01E-03	3.30E-12	2.88E+00	3.30E-12	3.30E-12	2.75E-02	3.30E-12	4.48E-02	7.65E-03
cLRG_3	cLRG	8.01E-01	6.51E-02	6.83E-02	1.99E-02	3.93E-03	1.16E-02	3.21E-12	2.83E-02	1.39E-01	1.33E-02	1.36E-01	3.10E+00	1.31E+00	1.41E+01	7.38E+00	3.79E-01	8.72E-01	1.67E-02	2.13E-02	1.12E+00	3.21E-12	2.51E-01	1.78E+00	3.21E-12	9.09E-02	2.06E-02	3.21E-12	5.68E-01	3.21E-12	1.16E-02	2.03E-01	4.91E-02	7.56E-02	1.65E-01	1.90E-02	1.29E-02	3.21E-12	9.07E-03	1.25E-02	3.21E-12	3.21E-12	2.12E+00	1.06E-02	3.21E-12	2.40E-02	3.21E-12	5.12E-02	8.09E-03
cLRG_4	cLRG	7.78E-01	7.02E-02	7.60E-02	2.51E-02	5.18E-03	1.25E-02	3.42E-12	2.71E-02	1.45E-01	3.42E-12	1.49E-01	2.78E+00	1.36E+00	1.37E+01	7.76E+00	3.77E-01	9.14E-01	1.56E-02	2.74E-02	1.27E+00	3.42E-12	2.38E-01	1.92E+00	3.42E-12	9.13E-02	2.94E-02	3.42E-12	5.76E-01	3.42E-12	1.19E-02	2.08E-01	4.79E-02	7.72E-02	1.86E-01	4.18E-02	1.99E-02	3.42E-12	1.07E-02	1.64E-02	5.35E-03	3.42E-12	2.94E+00	7.90E-03	3.42E-12	2.26E-02	3.42E-12	6.98E-02	8.28E-03
cLRG_5	cLRG	7.65E-01	6.87E-02	8.60E-02	2.58E-02	3.25E-03	9.62E-03	3.31E-12	3.08E-02	1.51E-01	1.57E-02	1.45E-01	3.04E+00	1.35E+00	1.46E+01	7.78E+00	3.70E-01	9.29E-01	1.69E-02	2.77E-02	1.29E+00	3.31E-12	2.56E-01	1.99E+00	3.31E-12	9.06E-02	2.70E-02	3.31E-12	6.31E-01	3.31E-12	9.48E-03	2.03E-01	4.85E-02	7.75E-02	1.86E-01	2.82E-02	1.02E-02	3.31E-12	7.82E-03	1.18E-02	5.41E-03	3.31E-12	1.87E+00	3.31E-12	3.31E-12	1.32E-02	3.31E-12	3.95E-02	7.88E-03
NGL_1	NGL	6.93E-01	7.97E-02	1.39E-01	1.72E-02	3.43E-12	2.53E-03	1.42E-03	4.73E-02	2.01E-01	3.43E-12	1.71E-01	2.73E+00	1.44E+00	1.87E+01	2.63E+00	3.43E-12	1.86E-01	1.47E-02	1.76E-02	8.07E-01	3.43E-12	4.27E-01	1.33E+00	3.43E-12	9.24E-02	1.57E-02	3.68E-02	4.18E-01	3.43E-12	4.39E-03	3.43E-12	7.65E-03	3.43E-12	2.03E-02	1.54E-02	3.43E-12	3.43E-12	3.43E-12	1.08E-02	3.43E-12	5.28E-03	3.15E-01	3.43E-12	1.24E-02	1.24E-02	1.09E-02	7.39E-02	1.06E-02
NGL_2	NGL	6.15E-01	7.01E-02	1.92E-01	2.23E-02	3.22E-12	1.84E-03	2.48E-03	5.62E-02	2.73E-01	3.22E-12	1.63E-01	3.00E+00	1.77E+00	2.26E+01	2.21E+00	3.22E-12	1.23E-01	2.13E-02	2.63E-02	1.36E+00	3.22E-12	4.42E-01	2.36E+00	3.22E-12	1.15E-01	1.82E-02	5.34E-02	7.92E-01	3.22E-12	3.22E-12	3.22E-12	4.85E-03	7.74E-02	2.57E-02	1.33E-02	1.33E-02	3.22E-12	3.22E-12	1.45E-02	3.22E-12	8.87E-03	3.13E-01	3.22E-12	8.42E-03	8.42E-03	1.41E-02	7.99E-02	9.28E-03
NGL_3	NGL	6.35E-01	8.22E-02	1.58E-01	1.52E-02	3.33E-12	2.22E-03	2.03E-03	5.09E-02	2.46E-01	3.33E-12	1.90E-01	2.51E+00	1.72E+00	2.21E+01	2.39E+00	3.33E-12	1.27E-01	1.60E-02	2.15E-02	9.84E-01	3.33E-12	3.89E-01	1.66E+00	3.33E-12	1.01E-01	1.88E-02	5.12E-02	5.74E-01	3.33E-12	6.74E-03	3.33E-12	7.01E-03	6.13E-02	2.70E-02	1.31E-02	1.52E-02	3.33E-12	3.33E-12	1.45E-02	3.33E-12	9.73E-03	3.73E-01	3.33E-12	6.53E-03	6.53E-03	1.47E-02	7.94E-02	1.24E-02
NGL_4	NGL	6.17E-01	7.13E-02	2.02E-01	2.46E-02	3.01E-12	1.69E-03	2.20E-03	5.54E-02	2.78E-01	3.01E-12	1.69E-01	2.69E+00	1.78E+00	2.11E+01	2.05E+00	3.01E-12	1.22E-01	2.17E-02	2.94E-02	1.45E+00	3.01E-12	3.89E-01	2.51E+00	3.01E-12	1.08E-01	2.02E-02	4.99E-02	8.22E-01	3.01E-12	3.01E-12	3.01E-12	5.57E-03	3.93E-02	2.23E-02	1.09E-02	3.01E-12	3.01E-12	3.01E-12	1.24E-02	3.01E-12	1.09E-02	3.04E-01	3.01E-12	7.82E-03	7.82E-03	1.38E-02	7.71E-02	1.03E-02
NGL_5	NGL	5.75E-01	6.62E-02	1.59E-01	2.58E-02	2.84E-12	2.15E-03	2.61E-03	5.08E-02	2.42E-01	2.84E-12	1.58E-01	2.64E+00	1.62E+00	2.01E+01	2.01E+00	2.84E-12	1.04E-01	1.87E-02	2.60E-02	1.35E+00	2.84E-12	3.88E-01	2.22E+00	2.84E-12	9.04E-02	2.50E-02	5.21E-02	7.11E-01	2.84E-12	4.53E-03	2.84E-12	6.17E-03	4.72E-02	2.50E-02	8.28E-03	1.83E-02	2.84E-12	2.84E-12	1.40E-02	2.84E-12	1.01E-02	4.54E-01	2.84E-12	2.84E-12	5.72E-03	1.61E-02	6.91E-02	1.05E-02
Ctrl_1	Control	8.59E-01	5.88E-02	9.38E-02	3.85E-02	3.03E-03	5.30E-03	3.45E-12	3.13E-02	1.92E-01	2.00E-02	8.59E-02	1.28E+00	1.23E+00	1.68E+01	2.87E+00	2.13E-01	1.84E-01	3.45E-12	3.45E-12	3.45E-12	3.45E-12	1.35E-01	3.45E-12	3.45E-12	5.90E-02	4.21E-02	3.45E-12	3.45E-12	3.45E-12	3.45E-12	7.15E-01	1.64E-02	3.45E-12	1.49E-02	3.48E-02	3.45E-12	3.45E-12	3.45E-12	7.92E-03	3.45E-12	3.45E-12	1.35E-01	3.45E-12	3.65E-03	3.06E-02	3.45E-12	5.56E-02	1.88E-02
Ctrl_2	Control	1.03E+00	8.13E-02	9.49E-02	4.69E-02	3.51E-03	7.00E-03	4.03E-12	3.16E-02	1.66E-01	2.45E-02	1.13E-01	1.61E+00	1.16E+00	1.43E+01	3.36E+00	2.42E-01	1.85E-01	4.03E-12	4.03E-12	4.03E-12	4.03E-12	1.30E-01	4.03E-12	4.03E-12	4.74E-02	4.62E-02	4.03E-12	4.03E-12	4.03E-12	4.03E-12	4.31E-01	3.71E-02	4.03E-12	8.10E-03	2.57E-02	4.03E-12	4.03E-12	4.03E-12	7.92E-03	4.03E-12	4.03E-12	1.50E-01	4.03E-12	4.81E-03	2.54E-02	4.03E-12	4.79E-02	1.65E-02
Ctrl_3	Control	9.47E-01	7.01E-02	9.44E-02	4.27E-02	3.27E-03	6.15E-03	3.74E-12	3.15E-02	1.79E-01	2.23E-02	9.93E-02	1.45E+00	1.20E+00	1.56E+01	3.11E+00	2.28E-01	1.84E-01	3.74E-12	3.74E-12	3.74E-12	3.74E-12	1.32E-01	3.74E-12	3.74E-12	5.32E-02	4.42E-02	3.74E-12	3.74E-12	3.74E-12	3.74E-12	5.73E-01	2.68E-02	3.74E-12	1.15E-02	3.03E-02	3.74E-12	3.74E-12	3.74E-12	7.92E-03	3.74E-12	3.74E-12	1.42E-01	3.74E-12	4.23E-03	2.80E-02	3.74E-12	5.18E-02	1.77E-02
[truncated: 36 more columns]
